# Supplementary material for: Clonal interference and changing selective pressures shape the escape of SARS-CoV-2 from hundreds of antibodies
Source: Virus Evol. 2026 Feb 4;12(1):veaf104. doi: 10.1093/ve/veaf104 (PMC12936870; doi:10.1093/ve/veaf104)
Supplement: supplementary-material_veaf104 [file supplementary-material_veaf104.zip]

Archive with 1 entries (1 files):
- si_veaf104.tex
