# Supplementary material for: Clonal interference and changing selective pressures shape the escape of SARS-CoV-2 from hundreds of antibodies
Source: Virus Evol. 2026 Feb 4;12(1):veaf104. doi: 10.1093/ve/veaf104 (PMC12936870; doi:10.1093/ve/veaf104)
Supplement: supplementary-material_veaf104 [file supplementary-material_veaf104.zip › si_veaf104.tex]

\documentclass{article}

\usepackage[numbers]{natbib}

%%%% Patch to make lineno work nicely with amsmath
% https://tex.stackexchange.com/a/461192
\usepackage{lineno}
\usepackage{amsmath}  %% <- after lineno
\usepackage{etoolbox} %% <- for \cspreto, \csappto
\usepackage{rotating}
%% Patch 'normal' math environments:
\newcommand*\linenomathpatch[1]{%
  \cspreto{#1}{\linenomath}%
  \cspreto{#1*}{\linenomath}%
  \csappto{end#1}{\endlinenomath}%
  \csappto{end#1*}{\endlinenomath}%
}
\linenomathpatch{equation}
\linenomathpatch{gather}
\linenomathpatch{multline}
\linenomathpatch{align}
\linenomathpatch{alignat}
\linenomathpatch{flalign}
\linenumbers%
%%%% end patching

\usepackage[font=small,labelfont=bf]{caption}
\usepackage[a4paper,
            %bindingoffset=0.2in,
            left=1.75in,
            right=1.75in,
            top=1in,
            bottom=1in,
            footskip=.25in]{geometry}

\usepackage{amsfonts}
\usepackage{amssymb}
\usepackage{amsthm}
\usepackage{graphicx}
\usepackage[hidelinks]{hyperref}
\usepackage[inline]{showlabels}
\renewcommand{\showlabelfont}{\tiny\sffamily}
\newcommand{\mut}[2]{#1$\rightarrow$#2}

\newtheorem{lemma}{Lemma}
\newtheorem{prop}{Proposition}
\newtheorem{thm}{Theorem}
\newtheorem{prob}{Problem}
\newtheorem{defn}{Definition}
\newtheorem{obs}{Observation}
\newtheorem{alg}{Algorithm}

\newcommand{\median}{\operatorname{median}}

% http://bytesizebio.net/2013/03/11/adding-supplementary-tables-and-figures-in-latex/
\newcommand{\beginsupplement}{%
        \setcounter{table}{0}
        \renewcommand{\thetable}{S\arabic{table}}%
        \setcounter{figure}{0}
        \renewcommand{\thefigure}{S\arabic{figure}}%
     }

%\usepackage{hyperref}
%\usepackage{cleveref}
\usepackage{xr}
\externaldocument[main-]{main}
\usepackage{booktabs}

\hyphenation{Ge-nome Ge-nomes hyper-mut-ation through-put}

\title{Supplementary Information for: Clonal interference and changing selective pressures shape the escape of SARS-CoV-2 from hundreds of antibodies}
\author{
	Hugh K. Haddox, Omar Abdel Aziz, Jared G. Galloway, Javen Kent,\\
	Cameron R. Cooper, Chris Jennings-Shaffer, Will Dumm,\\
	Seth D. Temple, Jesse D. Bloom, Frederick A. Matsen IV
}

\begin{document}
\maketitle
\beginsupplement

\section*{Figures and Tables}

\clearpage

\begin{table}
\begin{tabular}{cc}
\toprule
source & number of antibodies \\
\midrule
WT vaccinees &  205 \\
WT convalescents &  321 \\
BA.1 convalescents &  462 \\
BA.2 convalescents &  470 \\
BA.5 convalescents &  145 \\
\bottomrule
\end{tabular}
\caption{
{\bf Number of antibodies per source.}
Cao et al.\ isolated antibodies from humans with a variety of exposure histories.
For the 1,603 antibodies from our analysis, the table shows how many antibodies were isolated from a human with a given exposure history.
}
\label{tab:sources}
\end{table}


\begin{table}[h]
\begin{tabular}{ccc}
\toprule
antibody & similar to cluster & site(s) of escape \\
\midrule
R1-32 & 2 & 452 \\
FC08 & 2 & 452 \\
LY-CoV016 (etesevimab) & 3 & 417, 484 \\
REGN10933 (casirivimab) & 3 & 417, 484 \\
REGN10987 (imdevimab) & 6 & 446 \\
C110 & 6 & 446 \\
2H04 & 6 & 446 \\
\bottomrule
\end{tabular}
\caption{
{\bf Antibodies from other studies with neutralization profiles and sites of RBD escape that are similar to clusters of antibodies from out study.}
R1-32 and FC08 show profiles similar to cluster 2~\cite{he2023updated,he2022sars}; LY-CoV016 and REGN10933 show profiles similar to cluster 3~\cite{cox2023sars,yuan2022broad}; REGN10987, C110, and 2H04 show profiles similar to cluster 6~\cite{huang2022atlas}.
}
\label{tab:antibody_escape}
\end{table}

\clearpage

\begin{figure}[tbhp]
\centering
%\centerline{\includegraphics[clip=true, trim= 0.1in 3in 0in 0in, width=1.3\textwidth]{figures/kmeans.pdf}}
\caption{
{\bf The 20 clusters of escape trajectories generated by \textit{k}-means clustering.}
Each panel shows data for a different cluster.
In each panel, thin gray lines show trajectories for individual antibodies within a cluster, while the bold black line shows the average trajectory.
The title of each panel indicates the consolidated cluster number 1-8 from \autoref{main-fig:trajectories}B (e.g., the three panels with the title of ``2'' were all combined into a single cluster) as well as the number of antibodies per panel.
}
\label{fig:kmeans}
\end{figure}

\begin{figure}[tbhp]
\centering
%\centerline{\includegraphics[clip=true, trim= 0in 0in 1.2in 0in, width=1.1\textwidth]{figures/dms_profiles.pdf}}
\caption{
{\bf Average site-level escape scores of all antibodies in a given escape cluster and epitope.}
Escape clusters come from this paper, while epitope clusters come from Cao et al.~\cite{cao2023imprinted}.
The plot only shows data for sites where the average site-level escape score is $>$0.3 for at least one group of antibodies.
}
\label{fig:dms_profiles}
\end{figure}

\begin{figure}[tbhp]
\centering
%\includegraphics[clip=true, trim= 0in 3.4in 0in 0in, width=1.0\textwidth]{figures/trajectories_by_epitope.pdf}
\caption{
{\bf Escape trajectories clustered by antibody epitopes.}
Each panel shows data for a different epitope cluster, as defined by Cao et al.~\cite{cao2023imprinted}.
In each panel, thin gray lines show trajectories for individual antibodies within an epitope cluster, while the bold black line shows the average trajectory.
The title of each panel indicates the epitope as well as the number of antibodies per panel.
}
\label{fig:trajectories_by_epitope}
\end{figure}

\begin{figure}[tbhp]
\centering
%\centerline{\includegraphics[clip=true, trim= 0in 2in 1.7in 0in, width=1.3\textwidth]{figures/validation_supp.pdf}}
\caption{
{\bf Comparing predicted escape scores and pseudovirus neutralization data for the remaining clusters.}
This figure is similar to \autoref{main-fig:validation}B-E, but shows data for the remaining clusters.
}
\label{fig:validation_supp}
\end{figure}

\begin{figure}[tbhp]
\centering
%\includegraphics[clip=true, trim= 0in 5.5in 0.5in 0in, width=0.8\textwidth]{figures/validation_delta_corr.pdf}
\caption{
{\bf Escape scores capture more than sequence divergence.}
This figure is similar to \autoref{main-fig:validation}B, but shows the change in per-antibody correlation coefficients when they are computed using the number of RBD mutations in a spike variant rather than its predicted escape score for that antibody.
Negative changes mean that the correlation coefficients are lower when using the number of RBD mutations.
We impose a floor of $-$1 on these values.
For clusters 1-3 and 5-7, the median correlation coefficient per cluster is substantially less than zero for at least one study.
Note: in cases where the median change is close to zero, that does not necessarily indicate that the escape scores for that group of antibodies are incorrect, it merely indicates the pattern aligns with sequence divergence.
}
\label{fig:validation_delta_corr}
\end{figure}

\begin{figure}[tbhp]
\centering
%\centerline{\includegraphics[clip=false, trim= 0in 0in 0.7in 0in, scale=0.9]{figures/clade_displacement_supp.pdf}}
\caption{
Same as \autoref{main-fig:clade_displacement}, but panels A-C show data for a different set of example antibodies and panels D-F show data for escape mutations associated with those antibodies.
}
\label{fig:clade_displacement_supp}
\end{figure}

\begin{figure}[tbhp]
\centering
%\centerline{\includegraphics[clip=true, trim= 0in 0in 0.6in 0in, scale=1]{figures/fitness_uncertainty.pdf}}
\caption{
{\bf Levels of uncertainty in estimated fitness effects.}
Each panel shows fitness effects for a given group of mutations.
Panels A-C show groups of mutations from \autoref{main-fig:clade_displacement}D-F, while panels D-F show groups of mutations from Fig. \ref{fig:clade_displacement_supp}D-F.
In each panel, each subplot shows data for a given mutation.
For a given clade on the x-axis, the black dots show a mutation's fitness effect, computed as the mean of the posterior distribution over fitness effects, while the dark blue region extending above and below each dot shows the mean plus or minus the standard deviation of the posterior distribution.
The light-blue region shows the mean plus or minus two times the standard deviation.
}
\label{fig:fitness_uncertainty}
\end{figure}

\begin{figure}[tbhp]
\centering
%\includegraphics[clip=true, trim= 0in 1.7in 2.2in 0in, width=0.8\textwidth]{figures/rbd_dms.pdf}
\caption{
{\bf Effects of mutations on RBD-ACE2 binding and RBD expression.}
{\bf (A)} Effects on binding.
{\bf (B)} Effects on expression.
In both panels, the color scale ranges from $-2$ to 2, with negative numbers indicating that the mutation decreases binding or expression.
These data come from two studies by Starr et al.~\cite{starr2022shifting,starr2022deep}.
}
\label{fig:rbd_dms}
\end{figure}

\begin{figure}[tbhp]
\centering
%\centerline{\includegraphics[clip=true, trim= 0in 0in 0in 0in, width=1.2\textwidth]{figures/site_mut_comparison.pdf}}
\caption{
{\bf Comparing site-level and mutation-level approaches for computing viral escape scores.}
We tested two approaches to compute viral escape scores.
The first approach computes scores using site-level $x_{r,a}$ values, as described in the Results.
The second approach computes scores using mutation-level $e_{a,r,m}$ values, as described in the Methods.
In principle, the mutation-level approach should be more accurate, since different mutations at the same site can have different effects.
In practice, the site-level approach was better at predicting experimentally measured pseudovirus neutralization data, probably because the mutation-level $e_{a,r,m}$ values are noisy and site averaging corrects for that noise to some degree.
{\bf (A)} For each approach, we separately computed per-antibody Pearson correlation coefficients between predicted escape scores and measured $\log_{10}\text{IC}_{50}$ values, as in \autoref{main-fig:validation}B.
For each antibody, we then computed the difference between the correlation coefficients from each approach ($=R_{\text{site}} - R_{\text{mut}}$, where $R_{\text{site}}$ and $R_{\text{mut}}$ are coefficients for the site-level and mutation-level approaches, respectively), flooring coefficients at zero (negative values are adjusted to zero) before computing the difference.
The left plot shows the distribution of differences for data from Wang et al., while the right plot shows this for data from Cao et al.
Vertical dashed lines show the average of each distribution.
In both studies, the site-level approach gave higher correlation coefficients, indicating this approach is more accurate at predicting the neutralization data.
{\bf (B)} We separately computed escape trajectories using each approach.
This plot shows a 2D histogram comparing the maximum value of each trajectory when computed using the site-level approach (x axis) vs. the mutation-level approach (y axis), with the color bar indicating the number of trajectories in each bin.
The maximum values are often lower when using the mutation-level approach, indicating less predicted escape.
This difference appears to be one reason why escape scores computed using this approach do not correlate as well with the neutralization data.
There are many antibodies for which the mutation-based viral escape score is low, but the experimentally measured escape is high (data not shown).
{\bf (C)} This panel is similar to \autoref{main-fig:trajectories}B, but shows trajectories computed using the mutation-level approach.
We used \textit{k}-means clustering to generate 20 clusters, then manually consolidated them into 10 clusters.
The clustered trajectories showed qualitatively similar patterns to the ones in Figure 2B, though the precise number of antibodies per pattern was often different.
This is partially because substantially more trajectories had low escape across all time windows (e.g., cluster 10 in this panel has $>$200 more antibodies than cluster 8 in \autoref{main-fig:trajectories}B).
}
\label{fig:site_mut_comparison}
\end{figure}

\begin{figure}[tbhp]
\centering
%\centerline{\includegraphics[clip=true, trim= 0in 0in 0in 0in, width=0.8\textwidth]{figures/sliding_window.pdf}}
\caption{
{\bf Strategy to identify subtrees in a sliding window.}
This figure shows a hypothetical time tree.
The x axis gives the time of each node.
The gray box shows a sliding window with a given start time and end time.
There are two subtrees in the window.
Arrows point to the founder node of each subtree.
Blue circles show all nodes in the first subtree, and red circles show all nodes in the second.
}
\label{fig:sliding_window}
\end{figure}

\clearpage
\bibliographystyle{unsrt}
\bibliography{main}

\end{document}
